# Supplementary material for: Views on deceased organ donation in the Netherlands: A q-methodology study
Source: PLoS One. 2019 May 24;14(5):e0216479. doi: 10.1371/journal.pone.0216479 (PMC6534345; doi:10.1371/journal.pone.0216479)
Supplement: S1 Table — (XLSX) [file pone.0216479.s001.xlsx]

## Sheet: Final Q
Cand/Questions	1	2	3	4	5	6	7	8	9	10	11	12	13	14	15	16	17	18	19	20	21	22	23	24	25	26	27	28	29	30	31	32	33	34	35	36	37	38	39	40	41	42	43
1 = disagree most, 9 = agree most, 4-5-6 = neutral	I might need a donor organ myself one day	I expect that, if really necessary, there always will be a donor organ available	I expect that people waiting for a donor organ may contract health damage	People in need of a donor organ are not able to function normally	Information in the media helps me to determine my preference for registering as an organ donor	By donating my organs I can pass on the gift of life to someone else	By donating my organs I add meaning to my life	By donating my organs I can rduce the suffering of the recipients	I like the idea that if I donate my organs part of me will live on after I die	Donating my organs makes me proud	I think it would be a waste not to donate my organs	I would mind donating organs that are visible to my loved ones at my farewell	I need my organs for the afterlife	My family would not have any problems with me donating my organs	I am afraid that when I have registered as an organ donor, doctor may remove my organs while I am still alive	I am afraid that when I have registered as an organ donor, doctors may stop my treatment earlier	I am afraid that when I donate my organs, they will end up at the black market	I dislike the idea that when I donate my organs, others will see my naked body	I would donate some of my organs, but not all	I talk with my friends about organ donation	I find the choice whether to donate my organs difficult	Registering your preference for organ donation takes a lot of time and energy	I prefer not to think about organ donation	I am afraid that if I donate my organs, someone is kept alive who does not live a good life	There is sufficient information available about organ donation	I have sufficient knowledge about organ donation	I know how to register and unregister as an organ donor	Whenever I'm sure about my preference for donating organs, I will register it	Organ donation should be compensated financially	The family should have the last word about organ donation	People who are registered as organ donors should be given priority when they need a donor organ themselves	By donating your organs you do a good deed	If you would like to receive a donor organ might you need one, you should also be willing to donate your organs	If you are not registered as an organ donor, you should also not be eligible for a donor organ yourself	Organ donation is a moral duty	Organ donation does not go with my religious beliefs	Removing organs from people who are brain dead but are kept alive by machines, is murder	One should leave the dead in peace	The government should not interfere with organ donation, it is an individual matter	People should receive an award as a nudge to register as organ donor	My loved ones find it important that I register as organ donor	I talk with my family about organ donation	People who are not registered their preference for organ donation should receive a reminder		1	2	3	4	5
1	6	5	7	7	6	5	4	9	2	3	5	6	2	8	1	1	3	4	8	3	1	7	4	6	5	7	9	9	4	2	4	6	8	6	5	2	3	3	5	4	5	8	7		3	4	5	6	7
2	5	4	8	6	3	6	6	6	2	4	4	1	4	5	3	8	3	1	5	7	7	1	5	5	7	7	9	7	3	9	2	4	4	9	5	5	2	3	6	2	8	8	6		3	4	5	6	7
3	2	6	2	5	6	7	8	7	7	6	4	9	4	5	1	4	3	9	7	1	5	2	2	5	6	1	3	8	6	5	4	8	7	3	5	5	4	3	8	9	3	4	6		3	4	5	6	7
4	6	6	9	7	6	6	5	8	3	7	5	4	1	5	2	3	2	2	5	3	7	1	5	7	8	4	9	8	6	4	4	8	3	3	4	2	9	1	6	5	4	5	7		3	4	5	6	7
5	9	1	9	5	6	8	6	8	5	5	7	6	4	7	1	3	1	4	4	4	5	6	5	3	8	6	7	2	2	4	7	9	6	2	3	5	3	4	3	7	5	2	8		3	4	5	6	7
6	7	4	7	7	5	5	2	7	3	5	3	9	3	2	3	5	5	2	6	4	9	5	6	4	8	3	6	8	1	9	6	8	7	1	4	1	8	2	6	6	4	4	5		3	4	5	6	7
7	8	1	7	3	6	9	5	9	5	6	6	3	5	9	2	1	4	4	5	5	4	2	6	5	8	7	8	8	2	3	3	7	4	3	4	5	2	1	4	7	7	6	6		3	4	5	6	7
8	8	8	8	5	6	9	5	9	6	6	6	5	4	4	1	3	2	2	1	5	3	3	1	2	8	9	4	5	2	3	7	7	7	6	7	4	3	4	5	4	6	7	5		3	4	5	6	7
9	6	6	7	4	5	6	5	6	4	5	9	8	2	8	1	2	1	5	7	6	1	3	2	4	7	5	9	9	3	2	7	8	4	4	3	3	5	4	5	3	7	8	6		3	4	5	6	7
10	9	4	8	7	4	9	9	7	5	6	8	4	1	5	1	2	6	4	5	2	2	3	2	7	4	3	3	7	5	6	6	8	5	5	7	1	3	6	3	6	5	4	8		3	4	5	6	7
11	7	4	9	6	5	9	7	7	5	9	8	6	1	6	3	5	2	2	2	4	4	5	3	1	7	5	7	8	3	2	3	6	4	4	5	1	6	4	8	3	5	6	8		3	4	5	6	7
12	8	3	9	1	3	8	5	7	4	5	2	7	7	5	3	8	1	2	6	2	8	2	6	5	4	4	7	5	9	9	6	5	6	5	6	4	3	4	7	4	3	1	6		3	4	5	6	7
13	6	5	7	7	8	8	4	9	4	4	9	1	3	8	2	5	3	1	2	6	2	1	3	3	9	8	6	7	5	5	6	5	5	4	3	4	5	2	7	4	6	7	6		3	4	5	6	7
14	9	3	7	8	6	6	4	7	3	4	4	5	4	9	6	5	1	2	4	5	3	1	5	1	8	6	7	7	2	5	9	6	7	4	3	2	5	2	5	3	6	8	8		3	4	5	6	7
15	9	4	7	5	4	5	1	8	4	7	8	3	3	7	4	6	3	2	3	6	3	4	5	4	5	5	5	6	1	2	9	6	8	8	5	9	2	6	6	2	1	7	7		3	4	5	6	7
16	7	4	8	9	6	7	3	8	5	1	6	8	2	5	2	4	1	1	3	6	7	5	3	5	4	4	4	7	2	2	4	9	6	5	6	7	3	5	5	3	6	9	8		3	4	5	6	7
17	8	3	7	9	5	7	3	8	8	5	7	8	1	5	2	4	2	5	1	6	3	3	3	1	7	6	5	7	4	9	4	9	4	5	6	2	4	4	6	6	5	2	6		3	4	5	6	7
18	3	3	7	6	5	8	2	9	1	4	9	5	5	6	3	2	3	3	5	6	4	1	4	5	5	6	6	8	6	8	7	9	7	1	4	2	7	2	7	4	4	5	8		3	4	5	6	7
19	5	2	9	6	5	6	4	8	3	4	5	9	1	6	2	2	1	1	8	7	9	3	4	3	5	7	8	7	4	8	3	6	6	2	5	5	7	4	5	4	3	7	6		3	4	5	6	7
20	3	7	7	5	4	8	7	7	6	8	6	5	6	5	1	8	5	1	5	3	4	4	4	5	4	4	9	6	3	6	9	9	7	2	3	2	2	1	8	2	5	3	6		3	4	5	6	7
21	5	7	3	4	7	6	3	4	5	4	6	5	2	4	4	5	3	1	3	6	9	4	8	2	6	3	8	8	9	1	9	2	7	7	1	5	6	8	2	7	5	5	6		3	4	5	6	7
22	5	6	9	7	8	6	6	6	4	5	5	5	4	7	2	3	4	1	2	1	8	4	5	2	6	6	8	4	3	9	8	7	9	5	3	1	5	7	7	3	3	2	4		3	4	5	6	7
23	6	3	5	9	8	5	7	6	5	8	4	7	1	5	4	5	3	5	7	3	6	6	4	5	4	3	1	4	2	1	8	7	9	7	2	6	9	4	8	2	2	3	6		3	4	5	6	7
24	8	6	8	6	4	9	3	6	5	5	4	8	2	1	7	4	1	4	6	8	5	5	2	5	3	2	2	1	3	5	5	9	7	6	4	9	7	6	7	3	3	4	7		3	4	5	6	7
25	7	1	8	3	5	9	6	8	3	5	9	4	1	5	4	2	3	2	4	5	3	4	4	3	7	6	7	8	4	1	5	7	6	5	9	5	2	2	7	6	6	6	8		3	4	5	6	7
26	5	3	7	2	5	7	6	8	5	4	5	6	5	6	2	3	3	1	1	6	8	4	2	4	8	4	7	9	6	1	7	8	9	9	5	2	4	4	3	5	7	3	6		3	4	5	6	7
27	5	3	8	4	6	4	9	6	3	9	5	6	2	4	2	8	7	3	5	5	6	3	4	2	7	4	5	6	2	7	1	6	1	3	5	8	5	4	8	1	7	7	9		3	4	5	6	7
28	7	3	5	4	5	8	5	9	4	6	9	5	1	8	5	3	2	1	3	6	3	2	4	3	7	8	6	6	2	1	9	6	7	4	7	8	4	2	4	5	5	7	6		3	4	5	6	7
29	8	4	6	8	5	5	6	6	7	6	6	7	2	2	1	3	8	6	5	1	8	2	4	3	9	5	7	9	4	7	5	9	3	1	3	7	4	4	2	5	5	4	3
30	3	4	8	4	4	8	7	6	6	7	6	4	5	1	5	6	2	1	9	2	8	3	3	4	5	5	7	5	6	7	1	9	5	2	3	4	2	8	5	9	3	6	7
[truncated: 4 more columns]
